# Supplementary material for: TomoNet: A streamlined cryogenic electron tomography software pipeline with automatic particle picking on flexible lattices
Source: Biol Imaging. 2024 May 9;4:e7. doi: 10.1017/S2633903X24000060 (PMC11140495; doi:10.1017/S2633903X24000060)
Supplement: Wang et al. supplementary material [file S2633903X24000060sup001.zip]

Archive with 3 entries (3 files):
- Supplementary Movie-1.mp4
- Supplementary Movie-2.mp4
- Movie legends.docx
